# Supplementary material for: Interrupting Pedestrians in Indonesia; Effect of Climate on Perceived Steepness and Stair Climbing Behaviour
Source: Int J Environ Res Public Health. 2022 Dec 26;20(1):338. doi: 10.3390/ijerph20010338 (PMC9819766; doi:10.3390/ijerph20010338)
Supplement: Supplementary file 1 [file ijerph-20-00338-s001.zip]

Archive with 1 entries (1 files):
- ijerph-2000593-supplementary.xlsx
