# Supplementary material for: Interrupting Pedestrians in Indonesia; Effect of Climate on Perceived Steepness and Stair Climbing Behaviour
Source: Int J Environ Res Public Health. 2022 Dec 26;20(1):338. doi: 10.3390/ijerph20010338 (PMC9819766; doi:10.3390/ijerph20010338)
Supplement: Supplementary file 1 [file ijerph-20-00338-s001.zip › ijerph-2000593-supplementary.xlsx]

## Sheet: IndonesiaTempandHumidityIJERPH
NO	HOUR	TEMPCENT	HUMIDPC	VERBAL	HAPTIC	CLIMBINGTIME	MPERSEC	HEIGHT	WEIGHT	BMI	AGE	M1F2	TEMPRESID
1	9	25	63	25	18.28	11.05	0.337557	163	53	19.9481	22	2	-5.09549
2	9	25	63	30	16.02	13.12	0.284299	157	57	23.1247	23	2	-5.09549
3	9	25	63	28	10.91	11.87	0.314238	170	69	23.8754	22	1	-5.09549
6	9	25	63	32	11.48	11.59	0.321829	181	67	20.4511	22	1	-5.09549
7	9	25	63	27	22.82	11.43	0.326334	173	50	16.7062	22	1	-5.09549
8	10	26.2	61	30	25.65	12.32	0.30276	175	61	19.9184	21	1	-4.47165
9	10	26.2	61	35	20.84	10.69	0.348924	171	64	21.8871	22	1	-4.47165
10	10	26.2	61	20	8.65	16.4	0.227439	173	65	21.7181	22	1	-4.47165
11	10	26.2	61	32	16.58	13.03	0.286262	172	64	21.6333	23	1	-4.47165
12	10	26.2	61	27	17.15	12.78	0.291862	173	58	19.3792	22	1	-4.47165
13	10	26.2	61	29	7.23	11.41	0.326906	170	60	20.7612	22	1	-4.47165
14	10	26.2	61	40	13.47	10.56	0.35322	163	56	21.0772	19	1	-4.47165
15	10	26.2	61	40	30.76	10.94	0.340951	150	51	22.6667	23	2	-4.47165
16	10	26.2	61	35	28.21	14.22	0.262307	164	50	18.5901	23	2	-4.47165
17	10	26.2	61	60	19.99	10.09	0.369673	155	71	29.5525	27	2	-4.47165
18	10	26.2	61	45	28.49	14.21	0.262491	156	51	20.9566	20	2	-4.47165
19	10	26.2	61	45	22.54	17.31	0.215482	156	50	20.5457	19	2	-4.47165
20	11	27.8	57	35	6.38	9.59	0.388947	158	56	22.4323	18	2	-4.02399
21	11	27.8	57	45	35.58	17.47	0.213509	153	41	17.5146	19	2	-4.02399
22	11	27.8	57	45	29.62	12.53	0.297686	152	56	24.2382	19	2	-4.02399
23	12	29.2	50	33	37.84	13.88	0.268732	156	50	20.5457	19	2	-4.64058
24	12	29.2	50	60	22.82	13.29	0.280662	159	60	23.7332	20	2	-4.64058
26	13	30.2	47	45	32.74	17.91	0.208264	171	70	23.939	20	1	-4.50483
27	13	30.2	47	30	31.04	13.5	0.276296	167	68	24.3824	18	1	-4.50483
28	13	30.2	47	40	27.92	10.6	0.351887	173	74	24.7252	21	1	-4.50483
29	14	31	49	35	22.25	14.66	0.254434	152	58	25.1039	20	2	-3.12866
30	14	31	49	20	28.21	11.78	0.316638	155	45	18.7305	33	1	-3.12866
31	14	31	49	35	27.36	12.68	0.294164	155	68	28.3039	39	2	-3.12866
32	8	24.8	70	40	34.44	14	0.266429	157	53	21.5019	18	2	-3.2789
33	8	24.8	70	45	18	17.22	0.216609	174	79	26.0933	18	1	-3.2789
34	9	26.4	67	43	16.87	13.37	0.278983	175	74	24.1633	18	1	-2.54315
35	9	26.4	67	38	26.79	10.93	0.341263	158	57	22.8329	20	1	-2.54315
36	9	26.4	67	34	13.47	10.21	0.365328	156	49	20.1348	21	1	-2.54315
37	9	26.4	67	31	29.62	12.34	0.302269	170	59	20.4152	19	1	-2.54315
38	9	26.4	67	45	31.17	12.13	0.307502	170	66	22.8374	19	1	-2.54315
39	9	26.4	67	35	12.63	12.05	0.309544	170	108	37.3702	19	1	-2.54315
40	9	26.4	67	45	21.08	13.6	0.274265	169	60	21.0077	18	1	-2.54315
41	10	28.6	59	30	18.57	12.23	0.304988	174	60	19.8177	18	1	-2.64782
42	10	28.6	59	10	8.93	13.39	0.278566	165	73	26.8136	19	1	-2.64782
43	10	28.6	59	40	14.58	14.08	0.264915	155	47	19.563	22	2	-2.64782
44	10	28.6	59	30	23.67	11.84	0.315034	159	51	20.1733	20	2	-2.64782
45	10	28.6	59	37	17.72	14.64	0.254781	154	47	19.8178	21	2	-2.64782
46	10	28.6	59	40	17.72	12.91	0.288923	159	62	24.5243	20	2	-2.64782
47	10	28.6	59	32	18.57	11.93	0.312657	167	82	29.4023	21	1	-2.64782
48	10	28.6	59	35	27.92	19.6	0.190306	158	68	27.2392	21	2	-2.64782
49	10	28.6	59	45	15.17	13.03	0.286262	167	50	17.9282	25	2	-2.64782
50	10	28.6	59	35	25.94	14.42	0.258669	170	51	17.6471	18	1	-2.64782
51	10	28.6	59	25	28.34	12.5	0.2984	178	69	21.7776	20	1	-2.64782
52	10	28.6	59	35	27.92	14.5	0.257241	180	102	31.4815	21	1	-2.64782
53	10	28.6	59	45	21.12	16.21	0.230105	157	49	19.8791	20	2	-2.64782
54	10	28.6	59	30	31.61	13.94	0.267575	157	45	18.2563	21	2	-2.64782
55	10	29.6	59	45	29.06	15.61	0.238949	158	50	20.0288	21	2	-1.64782
57	10	29.6	59	38	20.04	13.29	0.280662	163	50	18.8189	22	2	-1.64782
58	10	29.6	59	32	24.52	14.3	0.260839	159	46	18.1955	22	2	-1.64782
59	10	29.6	59	30	26.51	12.42	0.300322	168	63	22.3214	19	1	-1.64782
60	10	29.6	59	35	16.02	14.64	0.254781	158	49	19.6283	19	2	-1.64782
61	10	29.6	59	60	9.5	13.1	0.284733	155	44	18.3143	24	2	-1.64782
62	11	29.6	59	35	27.92	12.9	0.289147	165	55	20.202	20	1	-1.64782
63	11	29.6	59	35	23.98	15.2	0.245395	166	53	19.2336	21	1	-1.64782
64	11	29.6	59	60	28.49	14.15	0.263604	165	57	20.9366	18	2	-1.64782
65	11	29.6	59	40	18.28	12.22	0.305237	155	53	22.0604	19	2	-1.64782
66	11	29.6	59	45	17.43	12.83	0.290725	153	56	23.9224	18	2	-1.64782
67	11	29.6	59	50	17.72	12.76	0.29232	170	52	17.9931	19	1	-1.64782
68	11	29.6	59	45	22.54	14.97	0.249165	155	59	24.5578	22	2	-1.64782
69	11	29.6	59	45	16.02	13.69	0.272462	153	63	26.9127	22	2	-1.64782
71	12	31	48	50	20.55	12.82	0.290952	158	41	16.4237	21	2	-3.41674
72	12	31	48	45	20.55	12.82	0.290952	157	45	18.2563	22	2	-3.41674
73	12	31	48	45	16.02	12.21	0.305487	168	64	22.6757	21	1	-3.41674
74	12	31	48	15	19.13	12.74	0.292779	168	58	20.5499	18	1	-3.41674
75	12	31	48	37	15.73	10.46	0.356597	153	59	25.204	22	2	-3.41674
76	12	31	48	45	24.95	17.57	0.212294	155	49	20.3954	20	2	-3.41674
77	12	31	48	45	22.82	16.22	0.229963	150	42	18.6667	17	2	-3.41674
78	12	31	48	30	32.46	13.11	0.284516	160	56	21.875	19	2	-3.41674
79	12	31	48	24	21.12	12.66	0.294629	161	52	20.061	19	2	-3.41674
80	12	31	48	30	24.52	13.81	0.270094	175	59	19.2653	20	1	-3.41674
81	12	31	48	30	22.54	14.79	0.252197	160	55	21.4844	21	2	-3.41674
82	9	25.6	75	30	13.75	10	0.373	175	81	26.449	22	2	-1.03848
83	9	25.6	75	35	24.8	13.1	0.284733	165	53	19.4674	50	1	-1.03848
84	9	25.6	75	45	23.67	12.03	0.310058	160	69	26.9531	19	2	-1.03848
85	9	25.6	75	37	36.14	13.66	0.27306	178	53	16.7277	22	1	-1.03848
86	9	25.6	75	40	18.85	13	0.286923	157	57	23.1247	19	2	-1.03848
87	9	25.6	75	43	35.01	10.38	0.359345	173	65	21.7181	20	1	-1.03848
88	9	25.6	75	39	21.4	14.81	0.251857	171	68	23.255	21	1	-1.03848
89	10	27.2	67	35	22.25	13.44	0.27753	173	75	25.0593	19	1	-1.74315
90	10	27.2	67	45	32.17	13.21	0.282362	151	34	14.9116	19	2	-1.74315
91	10	27.2	67	35	31.04	16	0.233125	172	68	22.9854	20	1	-1.74315
92	10	27.2	67	40	23.95	11.75	0.317447	172	63	21.2953	22	1	-1.74315
93	10	27.2	67	35	30.76	10.91	0.341888	158	64	25.6369	48	1	-1.74315
94	10	27.2	67	42	31.12	13.62	0.273862	165	43	15.7943	20	1	-1.74315
95	10	27.2	67	46	24.52	11.06	0.337251	165	60	22.0386	19	1	-1.74315
96	10	27.2	67	30	16.57	15	0.248667	157	50	20.2848	21	2	-1.74315
97	11	29	66	45	32.46	13.07	0.285386	160	46	17.9688	22	2	-0.231235
98	11	29	66	47	27.64	12.49	0.298639	150	66	29.3333	22	2	-0.231235
99	11	29	66	30	22.54	15.09	0.247184	158	58	23.2335	22	2	-0.231235
100	11	29	66	40	16.58	13.44	0.27753	164	49	18.2183	22	2	-0.231235
101	11	29	66	30	33.31	14.63	0.254956	155	79	32.8824	22	2	-0.231235
102	11	29	66	47	35.58	13.78	0.270682	163	67	25.2174	22	2	-0.231235
103	11	29	66	45	22.25	14.44	0.25831	163	65	24.4646	21	2	-0.231235
104	11	29	66	45	25.94	14.66	0.254434	152	40	17.313	19	2	-0.231235
105	12	30.2	61	37	10.91	12.65	0.294862	148	49	22.3703	21	2	-0.471654
106	12	30.2	61	45	17.87	14.21	0.262491	155	50	20.8117	21	2	-0.471654
107	12	30.2	61	60	15.02	14.82	0.251687	162	54	20.5761	20	2	-0.471654
108	12	30.2	61	45	36.73	13.31	0.28024	169	56	19.6072	18	1	-0.471654
109	12	30.2	61	25	19.7	12.6	0.296032	164	48	17.8465	19	1	-0.471654
110	12	30.2	61	50	25.65	13.35	0.279401	168	62	21.9671	18	1	-0.471654
111	12	30.2	61	45	31.04	13.59	0.274467	157	54	21.9076	19	1	-0.471654
112	12	30.2	61	40	31.04	15.84	0.23548	165	59	21.6713	23	1	-0.471654
113	13	31.6	57	30	25.65	13.88	0.268732	174	63	20.8086	18	1	-0.223989
114	13	31.6	57	45	40.96	10.22	0.364971	147	40	18.5108	19	2	-0.223989
115	8	26.4	76	45	25.52	16.81	0.221892	153	53	22.6409	19	2	0.0496039
116	8	26.4	76	45	21.69	15.18	0.245718	145	45	21.4031	19	2	0.0496039
117	8	26.4	76	50	10.63	15.1	0.24702	158	45	18.026	19	2	0.0496039
118	8	26.4	76	46	10.35	16.31	0.228694	155	49	20.3954	19	2	0.0496039
119	8	26.4	76	50	18.2	17.75	0.210141	150	40	17.7778	19	2	0.0496039
120	8	26.4	76	30	16.58	12.44	0.299839	163	59	22.2063	20	1	0.0496039
121	8	26.4	76	32	12.05	13.68	0.272661	160	52	20.3125	17	1	0.0496039
122	8	26.4	76	33	35.29	13.5	0.276296	160	55	21.4844	17	1	0.0496039
123	9	28	68	40	20.84	15.31	0.243632	165	49	17.9982	18	2	-0.655067
124	9	28	68	45	18.72	13.12	0.284299	160	55	21.4844	17	2	-0.655067
125	9	28	68	30	21.4	13.31	0.28024	165	52	19.1001	18	1	-0.655067
126	9	28	68	37	31.32	12.31	0.303006	177	74	23.6203	17	1	-0.655067
127	9	28	68	40	24.8	13.35	0.279401	153	40	17.0874	17	2	-0.655067
128	9	28	68	55	23.67	12.37	0.301536	165	47	17.2635	18	2	-0.655067
129	9	28	68	45	30.76	13.22	0.282148	158	52	20.83	17	2	-0.655067
130	9	28	68	50	25.65	14.66	0.254434	155	46	19.1467	18	2	-0.655067
132	10	28	68	40	18.85	11.69	0.319076	150	45	20	21	2	-0.655067
133	10	28	68	45	26.22	14.35	0.25993	155	50	20.8117	19	2	-0.655067
134	10	28	68	45	23.67	15.25	0.24459	154	44	18.5529	19	2	-0.655067
135	10	28	68	31	4.39	16.19	0.230389	170	79	27.3356	49	1	-0.655067
136	10	28	68	30	27.07	14.06	0.265292	153	49	20.9321	18	2	-0.655067
137	10	28	68	27	24.24	13.59	0.274467	160	50	19.5312	22	2	-0.655067
138	10	28	68	49	31.62	15.97	0.233563	147	46	21.2874	23	2	-0.655067
139	10	28	68	30	16.3	13	0.286923	158	44	17.6254	21	2	-0.655067
140	10	28	68	35	22.25	14.49	0.257419	153	43	18.369	21	2	-0.655067
141	10	28	68	30	26.79	10.72	0.347948	169	61	21.3578	21	1	-0.655067
142	10	28	68	30	13.47	10.62	0.351224	173	71	23.7228	21	1	-0.655067
143	10	28	68	48	24.52	11.1	0.336036	167	65	23.3067	22	1	-0.655067
144	10	28	68	31	20.55	11.4	0.327193	160	48	18.75	20	2	-0.655067
145	11	30	65	60	20.27	11.15	0.334529	165	47	17.2635	23	1	0.480682
146	11	30	65	30	14.32	14.22	0.262307	157	40	16.2278	22	2	0.480682
147	11	30	65	47	26.79	12.59	0.296267	160	53	20.7031	22	2	0.480682
148	11	30	65	30	18.93	15	0.248667	154	54	22.7694	21	2	0.480682
150	11	30	65	40	23.39	15.06	0.247676	181	54	16.483	18	1	0.480682
152	11	30	65	30	12.61	11.5	0.324348	165	47	17.2635	17	2	0.480682
153	11	30	65	40	18.85	12.37	0.301536	153	47	20.0777	19	2	0.480682
154	11	30	65	45	43.65	14.5	0.257241	149	51	22.9719	20	2	0.480682
155	11	30	65	45	33.31	13.88	0.268732	154	51	21.5045	19	2	0.480682
156	11	30	65	50	24.37	12.37	0.301536	154	45	18.9745	20	2	0.480682
157	11	30	65	30	20.55	13.11	0.284516	158	45	18.026	19	2	0.480682
158	11	30	65	25	10.91	10.47	0.356256	168	57	20.1956	22	1	0.480682
159	11	30	65	25	31.89	14.43	0.258489	170	67	23.1834	21	1	0.480682
160	11	30	65	30	16.58	14.81	0.251857	165	68	24.977	23	1	0.480682
161	11	30	65	50	29.64	10.94	0.340951	170	60	20.7612	21	2	0.480682
162	12	31	62	40	19.42	11.09	0.336339	168	53	18.7783	20	2	0.61643
163	12	31	62	45	19.7	12.57	0.296738	153	56	23.9224	18	2	0.61643
164	12	31	62	30	26.78	15.53	0.24018	162	44	16.7657	18	2	0.61643
165	12	31	62	30	22.54	14.69	0.253914	154	40	16.8663	18	2	0.61643
166	12	31	62	30	19.13	12.91	0.288923	174	53	17.5056	19	1	0.61643
167	13	32	62	24	16.22	14.75	0.252881	160	47	18.3594	18	2	1.61643
168	13	32	62	20	17.15	13.65	0.27326	176	63	20.3383	19	1	1.61643
169	9	27	71	45	26.27	19.19	0.194372	152	40	17.313	20	2	-0.790815
170	9	27	71	30	24.24	10.31	0.361785	180	55	16.9753	19	1	-0.790815
171	10	28.4	73	60	35.01	13.97	0.267001	155	45	18.7305	19	2	1.18535
172	10	28.4	73	42	21.25	13.43	0.277736	155	46	19.1467	19	2	1.18535
173	10	28.4	73	40	37.84	15.12	0.246693	170	60	20.7612	22	1	1.18535
174	11	29.8	71	45	37.56	15	0.248667	155	48	19.9792	23	2	2.00918
175	11	29.8	71	50	25.65	15.03	0.24817	175	50	16.3265	23	1	2.00918
176	9	27.4	74	45	22.54	14.47	0.257775	151	40	17.5431	31	2	0.473436
177	9	27.4	74	25	13.9	17.03	0.219025	172	70	23.6614	17	1	0.473436
178	10	29.2	70	40	18.57	12.25	0.30449	165	57	20.9366	17	1	1.1211
179	10	29.2	70	33	23.39	13.34	0.27961	165	53	19.4674	17	1	1.1211
180	10	29.2	70	38	24.8	14.21	0.262491	155	48	19.9792	17	2	1.1211
181	10	29.2	70	45	22.25	12.53	0.297686	160	49	19.1406	19	2	1.1211
182	10	29.2	70	45	33.59	17.06	0.21864	155	47	19.563	23	2	1.1211
183	10	29.2	70	30	14.88	15.22	0.245072	163	57	21.4536	22	2	1.1211
184	10	29.2	70	55	23.39	16	0.233125	150	53	23.5556	22	2	1.1211
185	10	29.2	70	45	20.27	13.99	0.266619	155	48	19.9792	19	2	1.1211
186	10	29.2	70	30	32.74	13.97	0.267001	180	60	18.5185	17	1	1.1211
187	10	29.2	70	30	38.98	13.03	0.286262	160	63	24.6094	17	2	1.1211
188	10	29.2	70	45	30.74	13.25	0.281509	165	63	23.1405	18	2	1.1211
189	10	29.2	70	35	46.63	17.44	0.213876	149	52	23.4224	17	2	1.1211
191	11	30.4	67	45	22.54	16.28	0.229115	157	52	21.0962	17	2	1.45685
192	11	30.4	67	40	32.74	15.47	0.241112	152	51	22.0741	21	2	1.45685
193	12	31.6	58	35	19.42	15.58	0.239409	154	54	22.7694	21	2	0.0640946
194	9	27.6	73	30	27.93	13.44	0.27753	168	72	25.5102	19	1	0.385352
195	9	27.6	73	20	12.33	14.59	0.255655	154	44	18.5529	19	2	0.385352
196	9	27.6	73	45	18.57	13.6	0.274265	164	52	19.3337	21	2	0.385352
197	9	27.6	73	45	15.17	14.53	0.25671	160	62	24.2188	20	2	0.385352
198	9	27.6	73	45	18.5	12.34	0.302269	165	50	18.3655	20	2	0.385352
199	10	29.4	67	45	26.62	12.62	0.295563	155	65	27.0552	20	2	0.456849
200	10	29.4	67	32	18.57	10.75	0.346977	176	65	20.984	20	1	0.456849
201	10	29.4	67	30	16.58	12.81	0.291179	158	55	22.0317	20	2	0.456849
202	10	29.4	67	30	20.51	13.25	0.281509	172	80	27.0416	20	1	0.456849
203	10	29.4	67	43	27.64	18.63	0.200215	155	42	17.4818	20	2	0.456849
204	10	29.4	67	40	19.58	18.22	0.20472	163	46	17.3134	20	2	0.456849
205	10	29.4	67	13	13.75	11.6	0.321552	163	43	16.1843	19	2	0.456849
206	10	29.4	67	33	17.72	13.25	0.281509	161	54	20.8325	20	1	0.456849
207	10	29.4	67	45	17.43	11.72	0.318259	168	49	17.3611	20	1	0.456849
208	10	29.4	67	45	22.54	12.81	0.291179	167	65	23.3067	20	2	0.456849
209	10	29.4	67	45	20.55	11.96	0.311873	160	59	23.0469	21	2	0.456849
210	10	29.4	67	40	26.22	14.1	0.264539	173	50	16.7062	22	1	0.456849
211	10	29.4	67	45	26.22	14.12	0.264164	170	72	24.9135	19	1	0.456849
212	10	29.4	67	45	33.88	18.12	0.20585	183	110	32.8466	19	1	0.456849
213	10	29.4	67	45	20.27	13.22	0.282148	151	66	28.9461	27	2	0.456849
214	10	29.4	67	40	27.92	12.87	0.289821	160	48	18.75	20	1	0.456849
215	11	30.8	61	30	34.73	10.57	0.352886	158	49	19.6283	20	2	0.128346
216	11	30.8	61	45	20.27	10.66	0.349906	165	50	18.3655	21	2	0.128346
218	11	30.8	61	45	49.47	18.2	0.204945	156	50	20.5457	22	2	0.128346
219	11	30.8	61	45	22.54	12.56	0.296975	156	52	21.3675	21	2	0.128346
220	11	30.8	61	45	8.36	12.21	0.305487	173	104	34.7489	44	1	0.128346
221	11	30.8	61	40	25.05	14.06	0.265292	157	44	17.8506	23	2	0.128346
222	11	30.8	61	45	18.28	10.07	0.370407	149	51	22.9719	22	2	0.128346
223	11	30.8	61	45	23.67	12.78	0.291862	150	45	20	19	2	0.128346
224	11	30.8	61	40	44.93	10.37	0.359691	162	64	24.3865	21	1	0.128346
225	11	30.8	61	45	29.34	11.5	0.324348	168	57	20.1956	21	1	0.128346
226	11	30.8	61	20	3.26	10.5	0.355238	165	68	24.977	27	1	0.128346
227	11	30.8	61	40	32.74	13.32	0.28003	170	85	29.4118	19	1	0.128346
228	11	30.8	61	45	29.62	11.57	0.322385	154	38	16.0229	19	2	0.128346
229	12	31.8	60	45	36.14	12.03	0.310058	158	50	20.0288	19	2	0.840262
230	12	31.8	60	45	26.22	13.44	0.27753	155	43	17.898	23	2	0.840262
231	12	31.8	60	30	19.57	12.07	0.309031	163	45	16.937	21	2	0.840262
232	12	31.8	60	35	24.67	12.72	0.293239	145	47	22.3543	20	2	0.840262
233	12	31.8	60	35	40.4	13.97	0.267001	157	45	18.2563	21	2	0.840262
234	12	32.8	60	40	18.57	12.25	0.30449	155	45	18.7305	18	2	1.84026
236	9	27	70	30	28.49	11.28	0.330674	170	55	19.0311	22	1	-1.0789
237	9	27	70	30	20.87	14.53	0.25671	160	52	20.3125	18	2	-1.0789
238	9	27	70	47	38.13	11.31	0.329797	160	50	19.5312	23	2	-1.0789
239	9	27	70	35	10.91	12.59	0.296267	168	60	21.2585	22	1	-1.0789
240	10	28.2	71	40	19.57	14.22	0.262307	170	66	22.8374	20	1	0.409185
241	10	28.2	71	30	27.64	13.37	0.278983	177	80	25.5354	23	1	0.409185
242	10	28.2	71	30	15.03	13.65	0.27326	168	54	19.1327	21	1	0.409185
243	10	28.2	71	30	32.46	14.55	0.256357	165	63	23.1405	22	1	0.409185
244	10	28.2	71	38	18.57	12.22	0.305237	165	68	24.977	21	1	0.409185
245	10	28.2	71	35	13.01	13.31	0.28024	169	60	21.0077	20	1	0.409185
246	11	29.6	64	35	24.8	15.31	0.243632	167	54	19.3625	23	1	-0.207402
247	11	29.6	64	30	22.25	15.34	0.243155	161	48	18.5178	21	2	-0.207402
248	11	29.6	64	30	21.97	15.04	0.248005	178	78	24.6181	37	1	-0.207402
249	11	29.6	64	35	21.25	15.37	0.242681	170	64	22.1453	19	1	-0.207402
250	11	29.6	64	45	21.89	14.71	0.253569	160	57	22.2656	18	2	-0.207402
251	11	30.6	65	60	50.86	16.36	0.227995	158	42	16.8242	18	2	1.08068
252	11	30.6	65	45	34.16	14.44	0.25831	155	53	22.0604	18	2	1.08068
253	14	31.8	57	40	34.33	13.28	0.280873	178	58	18.3058	22	1	-0.0239893
254	14	31.8	57	30	16.3	13	0.286923	168	51	18.0697	19	1	-0.0239893
255	14	31.8	57	28	20.27	18	0.207222	168	48	17.0068	19	2	-0.0239893
256	14	31.8	57	32	18	18	0.207222	158	58	23.2335	21	2	-0.0239893
257	10	28	66	40	25.37	15.22	0.245072	180	70	21.6049	21	1	-1.23123
258	10	28	66	40	34.44	13.57	0.274871	165	50	18.3655	19	1	-1.23123
259	10	28	66	35	22.54	12.38	0.301292	158	60	24.0346	19	2	-1.23123
260	10	28	66	29	27.36	13	0.286923	168	62	21.9671	21	1	-1.23123
261	10	28	66	25	19.42	13.54	0.27548	175	95	31.0204	19	1	-1.23123
262	10	28	66	30	16.58	13.02	0.286482	170	75	25.9516	20	1	-1.23123
263	10	28	66	40	29.06	12.75	0.292549	175	67	21.8776	17	1	-1.23123
264	10	28	66	40	20.27	14.66	0.254434	158	52	20.83	21	2	-1.23123
265	11	30	65	30	24.02	12.66	0.294629	170	68	23.5294	24	1	0.480682
266	11	30	65	28	25.65	11.63	0.320722	170	60	20.7612	20	1	0.480682
267	11	30	65	15	12.9	11.72	0.318259	180	78	24.0741	20	1	0.480682
268	11	30	65	45	12.33	12.75	0.292549	169	61	21.3578	21	1	0.480682
269	11	30	65	35	32.74	18.02	0.206992	179	67	20.9107	19	1	0.480682
270	11	30	65	30	29.62	17.91	0.208264	178	75	23.6713	18	1	0.480682
271	11	30	65	45	42.95	14.07	0.265103	158	45	18.026	19	2	0.480682
272	11	30	65	45	26.51	15.72	0.237277	168	70	24.8016	23	1	0.480682
273	11	30	65	45	25.52	12.57	0.296738	165	45	16.5289	18	2	0.480682
274	11	30	65	40	39.82	11.53	0.323504	155	46	19.1467	19	2	0.480682
275	11	30	65	30	26.51	14.03	0.265859	160	46	17.9688	18	2	0.480682
276	11	30	65	48	29.61	16	0.233125	161	64	24.6904	19	2	0.480682
277	11	30	65	45	25.48	14.31	0.260657	170	68	23.5294	19	1	0.480682
278	11	30	65	30	21.69	12.85	0.290272	160	50	19.5312	18	2	0.480682
279	11	30	65	45	15.46	16.66	0.22389	165	70	25.7117	18	1	0.480682
280	12	31.2	61	30	30.76	16.16	0.230817	160	65	25.3906	20	2	0.528346
282	12	31.2	61	50	44.08	11.84	0.315034	168	65	23.03	20	1	0.528346
283	12	31.2	61	30	23.95	11.46	0.32548	160	60	23.4375	18	2	0.528346
284	12	31.2	61	60	30.92	10.85	0.343779	170	55	19.0311	21	1	0.528346
286	12	31.2	61	30	21.69	11.87	0.314238	170	62	21.4533	19	1	0.528346
287	12	31.2	61	35	19.42	10.78	0.346011	172	71	23.9995	19	1	0.528346
288	12	31.2	61	37	31.04	11.65	0.320172	174	65	21.4692	20	1	0.528346
289	12	31.2	61	30	24.8	13.09	0.28495	177	65	20.7476	21	1	0.528346
290	12	31.2	61	45	26.79	13.94	0.267575	172	60	20.2812	20	1	0.528346
291	12	31.2	61	40	25.09	12.06	0.309287	174	81	26.7539	19	1	0.528346
293	12	31.2	61	60	30.47	17.81	0.209433	162	53	20.1951	21	1	0.528346
294	13	32.4	55	45	21.12	14.05	0.26548	175	73	23.8367	19	1	-0.000156978
296	13	32.4	55	35	17.72	12.59	0.296267	160	48	18.75	20	1	-0.000156978
297	13	32.4	55	45	27.07	11.81	0.315834	155	47	19.563	20	2	-0.000156978
298	13	32.4	55	15	11.38	12.88	0.289596	164	55	20.4491	20	2	-0.000156978
299	13	32.4	55	15	14.03	13.59	0.274467	155	45	18.7305	20	2	-0.000156978
301	13	32.4	55	45	15.45	12.22	0.305237	157	52	21.0962	20	2	-0.000156978
302	13	32.4	55	40	17.43	12.1	0.308264	163	52	19.5717	21	1	-0.000156978
303	13	32.4	55	25	18.28	10.12	0.368577	170	56	19.3772	20	1	-0.000156978
304	9	27	73	43	24.8	11.35	0.328634	160	49	19.1406	21	1	-0.214648
305	9	27	73	45	29.09	13.1	0.284733	152	45	19.4771	19	2	-0.214648
306	10	28.4	68	45	39.55	14.05	0.26548	153	48	20.5049	20	2	-0.255067
307	10	28.4	68	30	33.58	11.97	0.311612	168	63	22.3214	20	1	-0.255067
308	10	28.4	68	45	18.29	15.5	0.240645	150	45	20	20	2	-0.255067
309	10	28.4	68	45	19.58	12.78	0.291862	150	45	20	35	2	-0.255067
310	11	30	65	40	31.04	11.53	0.323504	163	60	22.5827	26	1	0.480682
311	11	30	65	45	30.19	10.91	0.341888	159	55	21.7555	19	2	0.480682
312	11	30	65	35	27.92	14.03	0.265859	172	80	27.0416	20	1	0.480682
313	12	31.6	61	45	38.98	13.21	0.282362	158	60	24.0346	27	2	0.928346
314	12	31.6	61	45	36.44	18.59	0.200646	167	60	21.5139	21	2	0.928346
315	12	31.6	61	45	18	10.56	0.35322	158	50	20.0288	19	2	0.928346
316	13	32.8	60	40	20.55	13.26	0.281297	164	56	20.8209	21	1	1.84026
317	13	32.8	60	60	20.55	13.15	0.28365	159	51	20.1733	20	2	1.84026
318	13	32.8	60	60	33.03	16.71	0.22322	155	65	27.0552	28	2	1.84026
319	9	27.2	70	37	16.85	12.37	0.301536	155	60	24.974	18	2	-0.878899
320	9	27.2	70	40	18.28	12.37	0.301536	155	60	24.974	18	2	-0.878899
321	9	27.2	70	40	24.8	12.25	0.30449	157	61	24.7475	15	2	-0.878899
322	9	27.2	70	45	28.77	13.66	0.27306	147	39	18.048	20	2	-0.878899
323	10	29	67	40	34.73	14.52	0.256887	165	55	20.202	21	2	0.0568492
324	10	29	67	35	17.45	15.84	0.23548	161	50	19.2894	20	2	0.0568492
325	10	29	67	41	15.17	13.1	0.284733	163	53	19.9481	19	2	0.0568492
326	10	29	67	40	35.64	13.75	0.271273	157	47	19.0677	22	2	0.0568492
327	10	29	67	30	25.94	11.06	0.337251	156	45	18.4911	20	2	0.0568492
328	11	30.4	65	42	18.28	12.28	0.303746	165	60	22.0386	21	1	0.880682
329	11	30.4	65	30	16.87	13.1	0.284733	170	72	24.9135	20	1	0.880682
330	11	30.4	65	20	17.15	12.75	0.292549	161	80	30.863	20	1	0.880682
331	11	30.4	65	55	38.92	15.21	0.245233	157	62	25.1532	20	2	0.880682
332	11	30.4	65	45	17.15	11.85	0.314768	154	57	24.0344	19	2	0.880682
333	11	30.4	65	30	32.46	13.2	0.282576	172	65	21.9713	16	1	0.880682
334	12	32	55	45	38.56	13.5	0.276296	176	62	20.0155	18	1	-0.400157
335	12	32	55	60	23.67	13.4	0.278358	179	70	21.847	18	1	-0.400157
336	12	32	55	55	20.27	12.1	0.308264	168	64	22.6757	18	1	-0.400157
337	12	32	55	40	43.66	13.3	0.280451	170	80	27.6817	18	1	-0.400157
338	13	33	54	30	31.04	11.72	0.318259	167	61	21.8724	22	1	0.311759
339	13	33	54	28	26.51	11.18	0.333631	152	54	23.3726	22	2	0.311759
340	13	33	54	40	37.84	12.05	0.309544	169	80	28.0102	20	1	0.311759
341	13	33	54	35	18.28	11.1	0.336036	178	60	18.937	22	1	0.311759
342	9	27.2	74	45	41.25	12.87	0.289821	150	42	18.6667	19	2	0.273436
343	9	27.2	74	40	47.2	13.1	0.284733	162	70	26.6728	21	2	0.273436
344	9	27.2	74	35	22.25	13.57	0.274871	160	80	31.25	21	2	0.273436
345	9	27.2	74	37	12.05	11.6	0.321552	167	57	20.4382	20	1	0.273436
346	10	28.8	71	40	13.18	12.03	0.310058	180	60	18.5185	20	1	1.00918
347	10	28.8	71	20	20.58	17.47	0.213509	160	55	21.4844	19	2	1.00918
348	10	28.8	71	30	19.57	15.06	0.247676	160	51	19.9219	20	2	1.00918
349	10	28.8	71	30	27.07	14.25	0.261754	162	47	17.9089	19	2	1.00918
350	10	28.8	71	45	12.63	11.6	0.321552	173	78	26.0617	24	1	1.00918
351	10	29.8	67	35	49.18	17.15	0.217493	163	65	24.4646	23	1	0.856849
352	10	29.8	67	30	32.46	11.42	0.32662	165	59	21.6713	23	1	0.856849
353	10	29.8	67	39	24.8	13.01	0.286703	175	59	19.2653	21	1	0.856849
354	10	29.8	67	45	18.57	12.12	0.307756	166	56	20.3223	21	1	0.856849
355	10	29.8	67	42	33.59	16.51	0.225924	170	63	21.7993	21	1	0.856849
356	10	29.8	67	48	35.73	11	0.339091	165	65	23.8751	21	1	0.856849
357	16	32.8	62	40	17.15	13.59	0.274467	162	65	24.7676	21	1	2.41643
358	16	32.8	62	42	25.65	12.11	0.30801	165	53	19.4674	23	1	2.41643
359	16	32.8	62	25	13.9	14.71	0.253569	164	51	18.9619	21	1	2.41643
360	16	32.8	62	40	25.65	11.21	0.332739	165	58	21.3039	19	1	2.41643
361	16	32.8	62	35	27.92	15.4	0.242208	167	60	21.5139	19	1	2.41643
362	16	32.8	62	43	35.29	11	0.339091	184	64	18.9036	19	1	2.41643
363	16	32.8	62	33	25.37	12.25	0.30449	172	60	20.2812	18	1	2.41643
364	16	32.8	62	45	16.8	13.16	0.283435	171	70	23.939	19	1	2.41643
365	16	32.8	62	45	34.44	10.2	0.365686	178	69	21.7776	19	1	2.41643
366	16	32.8	62	45	11.76	12.28	0.303746	170	70	24.2215	19	1	2.41643
367	16	32.8	62	45	8.36	12.25	0.30449	163	63	23.7118	18	1	2.41643
368	16	32.8	62	40	35.86	14.21	0.262491	165	50	18.3655	19	1	2.41643
369	16	32.8	62	30	35.85	13.51	0.276092	167	60	21.5139	18	1	2.41643
370	16	32.8	62	43	20.55	13	0.286923	172	85	28.7317	18	1	2.41643
371	16	32.8	62	42	20.55	13.06	0.285605	164	60	22.3081	18	1	2.41643
372	16	32.8	62	41	20.55	12.56	0.296975	165	60	22.0386	18	1	2.41643
373	16	32.8	62	40	21.12	11	0.339091	170	61	21.1073	19	1	2.41643
374	9	27	74	50	12.33	12.29	0.303499	154	55	23.1911	27	2	0.0734362
375	9	27	74	45	18.66	14.85	0.251178	150	48	21.3333	26	2	0.0734362
376	9	27	74	45	27.36	12.13	0.307502	160	70	27.3438	19	2	0.0734362
377	10	28.6	67	45	18.85	12.31	0.303006	177	89	28.4082	19	1	-0.343151
378	10	28.6	67	30	25.65	14.44	0.25831	171	53	18.1252	17	1	-0.343151
379	10	28.6	67	35	20.42	10.78	0.346011	162	60	22.8624	23	2	-0.343151
380	10	28.6	67	30	22.25	15.28	0.24411	157	47	19.0677	17	2	-0.343151
381	10	28.6	67	40	31.04	15.88	0.234887	158	50	20.0288	19	2	-0.343151
382	10	28.6	67	30	34.16	14.1	0.264539	159	60	23.7332	18	2	-0.343151
383	11	30	65	45	21.12	11.72	0.318259	156	53	21.7784	22	2	0.480682
384	11	30	65	30	18.72	12.48	0.298878	165	50	18.3655	20	2	0.480682
385	11	30	65	45	39.26	12.29	0.303499	168	56	19.8413	19	1	0.480682
386	11	30	65	40	32.17	12.65	0.294862	165	65	23.8751	27	1	0.480682
387	11	30	65	45	19.57	13.19	0.28279	163	54	20.3244	17	2	0.480682
388	11	30	65	37	29.06	14.56	0.256181	174	58	19.1571	20	1	0.480682
389	12	31.6	55	60	22.25	13	0.286923	150	43	19.1111	19	2	-0.800157
390	12	31.6	55	30	21.25	13.72	0.271866	169	63	22.0581	19	2	-0.800157
391	12	31.6	55	50	21.84	14.87	0.250841	170	58	20.0692	20	2	-0.800157
392	12	31.6	55	45	11.21	14.21	0.262491	167	50	17.9282	18	2	-0.800157
393	12	31.6	55	30	18.28	12.85	0.290272	155	50	20.8117	19	2	-0.800157
394	12	31.6	55	45	23.19	11.75	0.317447	161	37	14.2741	20	2	-0.800157
395	12	31.6	55	50	15.45	14.72	0.253397	153	44	18.7962	17	2	-0.800157
396	13	32.2	60	40	16.45	15.34	0.243155	162	50	19.052	16	2	1.24026
397	13	32.2	60	45	28.33	13.75	0.271273	155	45	18.7305	20	2	1.24026
398	9	26.2	74	53	19.3	12.41	0.300564	165	54	19.8347	19	1	-0.726564
399	9	26.2	74	57	19.42	14.95	0.249498	150	50	22.2222	19	2	-0.726564
400	9	26.2	74	30	20.18	10.75	0.346977	165	60	22.0386	17	1	-0.726564
401	9	26.2	74	47	28.92	14.85	0.251178	152	50	21.6413	47	2	-0.726564
403	10	29.2	65	40	31.61	11.41	0.326906	153	58	24.7768	17	2	-0.319318
404	10	29.2	65	30	12.61	13.31	0.28024	158	48	19.2277	18	2	-0.319318
405	10	29.2	65	25	20.47	13.22	0.282148	165	51	18.7328	18	1	-0.319318
406	10	29.2	65	35	20.55	12.11	0.30801	175	65	21.2245	19	1	-0.319318
407	10	29.2	65	30	15.75	11.15	0.334529	165	50	18.3655	18	1	-0.319318
408	10	29.2	65	30	10.63	10.12	0.368577	175	75	24.4898	17	1	-0.319318
409	11	30.2	63	40	18.91	10.22	0.364971	182	72	21.7365	18	1	0.104514
410	11	30.2	63	35	25.73	11.2	0.333036	172	58	19.6052	18	1	0.104514
411	11	30.2	63	30	18.28	12.3	0.303252	165	60	22.0386	18	1	0.104514
412	11	30.2	63	20	9.5	14.03	0.265859	168	50	17.7154	18	1	0.104514
413	16	33.6	58	35	8.52	11.56	0.322664	171	52	17.7832	18	1	2.06409
414	16	33.6	58	35	25.82	11.28	0.330674	176	67	21.6296	18	1	2.06409
415	16	33.6	58	21	12.05	11.31	0.329797	165	63	23.1405	18	1	2.06409
416	16	33.6	58	30	18.85	12.81	0.291179	158	58	23.2335	18	2	2.06409
417	16	33.6	58	46	21.61	10.59	0.352219	150	53	23.5556	19	2	2.06409
418	16	33.6	58	45	14.03	11.5	0.324348	155	43	17.898	19	2	2.06409
419	16	33.6	58	45	18.57	10.75	0.346977	161	45	17.3604	18	2	2.06409
420	16	33.6	58	40	15.57	12.37	0.301536	160	50	19.5312	18	2	2.06409
421	16	33.6	58	30	25.09	13.03	0.286262	160	50	19.5312	18	1	2.06409
422	16	33.6	58	45	30.27	12.4	0.300806	180	55	16.9753	18	1	2.06409
423	16	33.6	58	25	21.69	11.59	0.321829	170	58	20.0692	18	1	2.06409
424	16	33.6	58	45	18.51	12.5	0.2984	176	52	16.7872	17	1	2.06409
425	16	33.6	58	40	23.39	11.31	0.329797	162	52	19.8141	18	1	2.06409
426	16	33.6	58	45	37.56	13.28	0.280873	158	45	18.026	17	2	2.06409
427	16	33.6	58	50	20.27	12.14	0.307249	179	80	24.968	18	1	2.06409
428	16	33.6	58	35	22.25	11.39	0.32748	165	70	25.7117	19	1	2.06409
429	16	33.6	58	40	37.14	11.56	0.322664	170	63	21.7993	19	1	2.06409
430	9	27.4	66	18	18.73	11.84	0.315034	179	65	20.2865	20	1	-1.83123
431	9	27.4	66	18	18	11.25	0.331556	164	57	21.1927	22	1	-1.83123
432	9	27.4	66	20	24.52	10.91	0.341888	160	45	17.5781	21	2	-1.83123
433	9	27.4	66	35	12.33	11.94	0.312395	164	62	23.0518	21	1	-1.83123
434	9	27.4	66	45	18.28	13.44	0.27753	170	55	19.0311	20	1	-1.83123
435	9	27.4	66	35	14.88	12.31	0.303006	161	52	20.061	20	1	-1.83123
436	9	27.4	66	35	12.98	12.21	0.305487	167	58	20.7967	20	1	-1.83123
437	9	27.4	66	35	37.28	12.09	0.308519	160	60	23.4375	31	2	-1.83123
438	9	27.4	66	40	17.15	10.62	0.351224	160	64	25	33	1	-1.83123
439	9	27.4	66	45	21.69	12.5	0.2984	165	60	22.0386	21	1	-1.83123
440	9	27.4	66	38	23.39	11.59	0.321829	170	72	24.9135	21	1	-1.83123
441	9	27.4	66	40	14.6	11.3	0.330088	165	45	16.5289	18	1	-1.83123
442	9	27.4	66	45	18.57	12.1	0.308264	172	64	21.6333	18	1	-1.83123
443	9	27.4	66	35	19.02	11.4	0.327193	168	48	17.0068	19	1	-1.83123
444	9	27.4	66	40	23.67	11.59	0.321829	170	50	17.301	18	1	-1.83123
445	9	27.4	66	45	24.52	11.1	0.336036	170	85	29.4118	19	1	-1.83123
446	9	27.4	66	30	31.32	11.59	0.321829	168	60	21.2585	18	1	-1.83123
447	9	27.4	66	45	25.05	12.3	0.303252	167	52	18.6453	18	1	-1.83123
448	9	27.4	66	25	22.19	12.49	0.298639	168	53	18.7783	18	1	-1.83123
449	9	27.4	66	30	15.17	11.39	0.32748	170	53	18.3391	18	1	-1.83123
450	9	27.4	66	27	19.7	11.4	0.327193	164	70	26.0262	17	1	-1.83123
451	9	27.4	66	20	19.13	12.35	0.302024	173	55	18.3768	17	1	-1.83123
452	9	27.4	66	20	17.15	11.2	0.333036	171	60	20.5191	18	1	-1.83123
453	9	27.4	66	30	23.67	11.1	0.336036	175	75	24.4898	19	1	-1.83123
454	9	27.4	66	25	15.45	11.25	0.331556	165	50	18.3655	18	1	-1.83123
455	9	27.4	66	28	18	12.1	0.308264	170	55	19.0311	18	1	-1.83123
456	9	27.4	66	30	20.12	13.05	0.285824	165	55	20.202	18	1	-1.83123
457	9	27.4	66	35	17.43	11.59	0.321829	158	46	18.4265	18	1	-1.83123
458	9	27.4	66	45	22.82	12.3	0.303252	165	60	22.0386	18	1	-1.83123
459	9	27.4	66	25	25.94	12.1	0.308264	170	54	18.6851	18	1	-1.83123
460	9	27.4	66	50	33.21	13.12	0.284299	149	48	21.6206	19	2	-1.83123
461	9	27.4	66	30	24.52	13.05	0.285824	155	52	21.6441	18	2	-1.83123
462	9	27.4	66	30	41.25	12.59	0.296267	155	41	17.0656	18	2	-1.83123
463	9	27.4	66	40	27.92	14.01	0.266238	159	46	18.1955	19	2	-1.83123
464	9	27.4	66	40	44.65	13.59	0.274467	157	48	19.4734	18	2	-1.83123
465	9	27.4	66	30	15.45	13.59	0.274467	160	65	25.3906	18	2	-1.83123
466	9	27.4	66	30	14.32	12.59	0.296267	153	47	20.0777	17	2	-1.83123
467	9	27.4	66	25	29.62	13	0.286923	155	42	17.4818	17	2	-1.83123
468	9	27.4	66	30	24.24	13.1	0.284733	158	42	16.8242	17	2	-1.83123
469	9	27.4	66	35	33.17	12.4	0.300806	160	47	18.3594	19	2	-1.83123
470	9	27.4	66	40	36.43	13.2	0.282576	155	50	20.8117	18	2	-1.83123
471	9	27.4	66	27	20.42	13.1	0.284733	155	41	17.0656	18	2	-1.83123
472	9	27.4	66	45	25.8	12.59	0.296267	170	58	20.0692	18	2	-1.83123
473	9	27.4	66	30	28.81	13.59	0.274467	172	49	16.563	18	2	-1.83123
474	9	27.4	66	37	31.61	13.1	0.284733	148	44	20.0877	17	2	-1.83123
475	10	29	67	27	35.29	12.1	0.308264	155	47	19.563	17	2	0.0568492
476	10	29	67	30	31.04	12.05	0.309544	157	40	16.2278	18	2	0.0568492
477	10	29	67	25	22.91	12.39	0.301049	163	43	16.1843	17	2	0.0568492
478	10	29	67	30	15.73	11.59	0.321829	151	40	17.5431	18	2	0.0568492
479	10	29	67	43	21.84	13.1	0.284733	156	54	22.1893	18	2	0.0568492
480	10	29	67	30	41.25	13.15	0.28365	159	55	21.7555	18	2	0.0568492
481	10	29	67	29	29.01	13.05	0.285824	158	56	22.4323	18	2	0.0568492
482	10	29	67	30	20.49	13.2	0.282576	157	51	20.6905	18	2	0.0568492
483	10	29	67	35	32.17	11.59	0.321829	153	48	20.5049	18	2	0.0568492
484	10	29	67	30	23.39	12.3	0.303252	155	50	20.8117	19	2	0.0568492
485	10	29	67	30	12.47	12.59	0.296267	157	52	21.0962	18	2	0.0568492
486	10	29	67	46	11.43	12.1	0.308264	157	47	19.0677	16	2	0.0568492
487	10	29	67	37	16.87	12	0.310833	158	49	19.6283	18	2	0.0568492
488	10	29	67	40	19.2	13.2	0.282576	162	57	21.7193	18	2	0.0568492
489	10	29	67	38	27.61	12.58	0.296502	163	65	24.4646	18	2	0.0568492
490	10	29	67	37	24.91	12.1	0.308264	151	42	18.4202	18	2	0.0568492
491	10	29	67	30	22.54	12.28	0.303746	152	43	18.6115	18	2	0.0568492
492	11	30.4	65	35	26.51	12.58	0.296502	162	42	16.0037	18	2	0.880682
493	11	30.4	65	45	38.7	11.59	0.321829	150	42	18.6667	18	2	0.880682
494	11	30.4	65	27	14.6	11.48	0.324913	160	47	18.3594	18	2	0.880682
495	11	30.4	65	38	32.94	12.1	0.308264	157	48	19.4734	18	2	0.880682
496	11	30.4	65	30	16.58	12.57	0.296738	150	50	22.2222	18	2	0.880682
497	11	30.4	65	38	40.4	12.2	0.305738	162	44	16.7657	18	2	0.880682
498	11	30.4	65	43	31.4	13.15	0.28365	158	49	19.6283	19	2	0.880682
499	11	30.4	65	45	33.95	12.15	0.306996	150	44	19.5556	18	2	0.880682
500	11	30.4	65	37	15.45	12.15	0.306996	158	47	18.8271	19	2	0.880682
501	11	30.4	65	37	14.33	13.25	0.281509	160	59	23.0469	18	2	0.880682
502	11	30.4	65	30	18.57	13.48	0.276706	170	67	23.1834	17	1	0.880682
503	9	28.4	70	25	25.24	13.75	0.271273	157	45	18.2563	19	2	0.321101
504	9	28.4	70	40	25.65	12.44	0.299839	165	70	25.7117	17	2	0.321101
505	9	28.4	70	32	29.34	14.16	0.263418	170	60	20.7612	17	1	0.321101
506	9	28.4	70	30	23.67	14.2	0.262676	165	63	23.1405	18	1	0.321101
507	9	28.4	70	20	18.57	14.35	0.25993	164	58	21.5645	18	1	0.321101
508	9	28.4	70	40	23.67	14.46	0.257953	180	85	26.2346	18	1	0.321101
509	16	31.4	55	30	20.27	14.52	0.256887	159	47	18.591	18	2	-1.00016
511	16	31.4	55	35	14.51	15.1	0.24702	168	58	20.5499	18	1	-1.00016
512	16	31.4	55	25	36.79	15.16	0.246042	165	52	19.1001	18	1	-1.00016
513	16	31.4	55	25	22.82	15.25	0.24459	159	50	19.7777	18	1	-1.00016
514	16	31.4	55	40	35.86	15.29	0.24395	170	56	19.3772	18	1	-1.00016
515	16	31.4	55	45	45.65	15.32	0.243473	170	80	27.6817	18	1	-1.00016
516	9	26.8	70	45	14.6	16.5	0.226061	161	54	20.8325	21	2	-1.2789
517	9	26.8	70	60	14.03	13.03	0.286262	157	44	17.8506	22	2	-1.2789
518	9	26.8	70	60	11.72	15.87	0.235035	160	57	22.2656	20	2	-1.2789
519	10	28.4	65	27	19.13	13.31	0.28024	157	56	22.719	20	2	-1.11932
520	10	28.4	65	30	20.27	12.59	0.296267	156	50	20.5457	21	2	-1.11932
521	10	28.4	65	45	29.06	10.94	0.340951	158	58	23.2335	22	2	-1.11932
522	10	28.4	65	30	27.25	11.9	0.313445	158	52	20.83	21	2	-1.11932
523	11	30	58	37	17.15	13.61	0.274063	155	43	17.898	22	2	-1.53591
524	11	30	58	45	35.86	10.81	0.345051	154	41	17.2879	23	2	-1.53591
525	11	30	58	45	19.99	13.53	0.275684	158	56	22.4323	23	2	-1.53591
526	11	30	58	45	32.17	11.59	0.321829	157	44	17.8506	22	2	-1.53591
527	12	31	56	45	14.47	14.34	0.260112	161	51	19.6752	24	2	-1.11207
528	12	31	56	45	36.71	14.37	0.259569	159	51	20.1733	22	2	-1.11207
529	12	31	56	35	34.73	12.59	0.296267	173	65	21.7181	18	1	-1.11207
530	12	31	56	35	26.51	13.82	0.269899	165	60	22.0386	19	1	-1.11207
531	13	32	49	45	19.57	10.75	0.346977	186	65	18.7883	19	1	-2.12866
532	13	32	49	45	26.22	12	0.310833	167	59	21.1553	20	1	-2.12866
533	13	32	49	40	13.47	15.31	0.243632	165	51	18.7328	19	1	-2.12866
534	13	32	49	20	7.23	12.09	0.308519	165	53	19.4674	20	1	-2.12866
535	13	32	49	30	22.54	10.56	0.35322	171	61	20.8611	19	1	-2.12866
536	13	32	49	30	17.15	12.5	0.2984	169	65	22.7583	19	2	-2.12866
537	13	32	49	30	23.1	11.93	0.312657	180	69	21.2963	20	1	-2.12866
538	13	32	49	20	18.85	12.63	0.295329	173	72	24.0569	19	1	-2.12866
539	13	32	49	25	12.33	11.35	0.328634	171	70	23.939	19	1	-2.12866
540	13	32	49	30	31.97	13.12	0.284299	165	60	22.0386	20	1	-2.12866
541	13	32	49	35	20.55	11.28	0.330674	162	55	20.9572	19	2	-2.12866
542	13	32	49	35	15.73	11.88	0.313973	166	57	20.6852	18	2	-2.12866
543	13	32	49	45	26.79	13.69	0.272462	163	53	19.9481	20	2	-2.12866
544	13	32	49	30	21.12	12.15	0.306996	159	50	19.7777	19	2	-2.12866
545	13	32	49	35	19.7	13.03	0.286262	170	65	22.4913	18	1	-2.12866
546	14	32.2	56	35	39.26	11.03	0.338169	170	64	22.1453	19	1	0.0879269
547	14	32.2	56	28	12.61	14.4	0.259028	168	75	26.5731	19	1	0.0879269
548	14	32.2	56	25	18.28	11.78	0.316638	170	58	20.0692	20	1	0.0879269
549	14	32.2	56	30	21.69	12.81	0.291179	178	68	21.4619	19	1	0.0879269
550	14	32.2	56	26	13.75	12.97	0.287587	160	54	21.0938	19	2	0.0879269
551	14	32.2	56	36	34.44	12.53	0.297686	172	70	23.6614	19	1	0.0879269
552	10	28.8	64	30	20.84	12.03	0.310058	155	60	24.974	18	1	-1.0074
553	10	28.8	64	35	22.25	14.51	0.257064	163	53	19.9481	23	1	-1.0074
554	10	28.8	64	30	21.06	10.75	0.346977	178	80	25.2493	21	1	-1.0074
555	10	28.8	64	35	39.55	13.1	0.284733	170	55	19.0311	20	1	-1.0074
556	9	26.6	73	60	37.84	14.45	0.258131	170	60	20.7612	19	1	-0.614648
557	9	26.6	73	45	12.75	13.2	0.282576	156	54	22.1893	20	2	-0.614648
559	9	26.6	73	50	8.93	11.85	0.314768	163	51	19.1953	19	1	-0.614648
560	9	26.6	73	45	22.54	11.78	0.316638	163	50	18.8189	19	1	-0.614648
561	9	26.6	73	45	18.57	13.31	0.28024	168	60	21.2585	20	1	-0.614648
562	9	26.6	73	45	13.75	15	0.248667	167	68	24.3824	19	1	-0.614648
563	9	26.6	73	45	19.99	11.21	0.332739	169	58	20.3074	19	1	-0.614648
564	9	26.6	73	40	14.6	13.78	0.270682	170	56	19.3772	20	1	-0.614648
565	9	26.6	73	40	23.1	14.82	0.251687	163	58	21.83	20	1	-0.614648
566	9	26.6	73	45	30.49	12.29	0.303499	165	50	18.3655	19	1	-0.614648
567	9	26.6	73	45	27.07	12.38	0.301292	170	64	22.1453	19	1	-0.614648
568	9	26.6	73	25	20.84	12.42	0.300322	173	63	21.0498	19	1	-0.614648
569	9	26.6	73	30	14.88	12.54	0.297448	163	58	21.83	21	1	-0.614648
570	9	26.6	73	30	19.42	11.58	0.322107	160	54	21.0938	19	1	-0.614648
571	9	26.6	73	35	14.03	12.32	0.30276	175	80	26.1224	19	1	-0.614648
572	10	29	71	30	28.21	13.1	0.284733	175	69	22.5306	20	1	1.20918
573	10	29	71	35	13.47	11.59	0.321829	169	54	18.9069	19	1	1.20918
574	10	29	71	45	18.85	10.97	0.340018	169	65	22.7583	19	1	1.20918
575	10	29	71	35	18.28	12.35	0.302024	168	60	21.2585	19	1	1.20918
576	10	29	71	45	20.27	12.2	0.305738	163	59	22.2063	20	1	1.20918
577	9	29.4	72	25	24.52	14.24	0.261938	171	74	25.3069	19	1	1.89727
578	9	29.4	72	30	24.8	11.75	0.317447	154	47	19.8178	21	2	1.89727
579	9	27.6	74	45	45.78	10.93	0.341263	165	60	22.0386	18	1	0.673436
580	9	27.6	74	31	31.63	12.1	0.308264	153	57	24.3496	18	2	0.673436
581	9	27.6	74	45	43.23	11.49	0.32463	170	52	17.9931	19	1	0.673436
582	9	27.6	74	50	26.79	11.32	0.329505	175	65	21.2245	18	1	0.673436
583	9	27.6	74	45	28.97	11.48	0.324913	165	50	18.3655	17	1	0.673436
584	9	27.6	74	30	25.24	13.91	0.268152	175	60	19.5918	17	1	0.673436
585	10	29.6	69	40	34.44	12.66	0.294629	158	57	22.8329	18	2	1.23302
586	10	29.6	69	35	28.62	14.21	0.262491	159	60	23.7332	18	2	1.23302
587	10	29.6	69	50	32.46	14.41	0.258848	173	55	18.3768	18	1	1.23302
588	10	29.6	69	40	39.55	13.83	0.269704	170	55	19.0311	18	1	1.23302
589	10	29.6	69	40	13.18	12.68	0.294164	160	59	23.0469	18	1	1.23302
590	10	29.6	69	35	27.92	11.59	0.321829	172	64	21.6333	18	1	1.23302
591	10	29.6	69	45	21.12	14.63	0.254956	169	52	18.2066	18	1	1.23302
592	10	29.6	69	30	18	14.72	0.253397	158	50	20.0288	18	1	1.23302
593	10	29.6	69	45	22.82	13.75	0.271273	169	61	21.3578	17	1	1.23302
594	11	30.6	66	40	22.39	12.31	0.303006	175	64	20.898	18	1	1.36877
595	11	30.6	66	35	27.69	12.29	0.303499	167	51	18.2868	18	1	1.36877
596	11	30.6	66	35	20.27	14.87	0.250841	170	58	20.0692	17	1	1.36877
597	11	30.6	66	40	36.99	12.49	0.298639	170	62	21.4533	17	1	1.36877
598	11	30.6	66	45	28.21	12.21	0.305487	165	63	23.1405	18	1	1.36877
599	11	30.6	66	50	13.47	14	0.266429	150	40	17.7778	18	2	1.36877
600	11	30.6	66	35	17.15	13.43	0.277736	157	48	19.4734	18	2	1.36877
601	12	32.6	58	50	18.85	14.5	0.257241	152	52	22.5069	18	2	1.06409
602	12	32.6	58	43	48.05	12.16	0.306743	173	65	21.7181	18	1	1.06409
603	12	32.6	58	35	22.54	13.41	0.278151	160	50	19.5312	19	1	1.06409
604	12	32.6	58	30	29.63	12.25	0.30449	161	45	17.3604	18	2	1.06409
605	12	32.6	58	44	19.99	11.25	0.331556	168	54	19.1327	18	2	1.06409
606	12	32.6	58	60	18.58	13.74	0.27147	171	59	20.1771	18	1	1.06409
607	12	32.6	58	50	38.41	14.56	0.256181	152	44	19.0443	17	2	1.06409
608	12	32.6	58	33	15.45	11.5	0.324348	170	49	16.955	17	1	1.06409
609	12	32.6	58	35	22.82	12.21	0.305487	155	50	20.8117	17	2	1.06409
610	9	28.4	70	45	32.46	10.28	0.36284	169	57	19.9573	19	1	0.321101
611	9	28.4	70	40	27.64	12.68	0.294164	169	63	22.0581	19	1	0.321101
612	9	28.4	70	40	21.69	13.5	0.276296	165	58	21.3039	19	1	0.321101
613	9	28.4	70	20	16.3	11.47	0.325196	180	69	21.2963	19	1	0.321101
614	9	28.4	70	35	23.39	10.69	0.348924	170	55	19.0311	19	1	0.321101
615	9	28.4	70	39	22.5	11.39	0.32748	180	80	24.6914	19	1	0.321101
616	9	28.4	70	30	34.74	10.72	0.347948	183	70	20.9024	20	1	0.321101
617	9	28.4	70	35	14.32	13.22	0.282148	166	58	21.048	20	2	0.321101
618	9	28.4	70	30	25.37	11.36	0.328345	165	65	23.8751	20	1	0.321101
619	9	28.4	70	30	28.49	12.25	0.30449	160	45	17.5781	18	2	0.321101
620	9	28.4	70	25	18.23	11.53	0.323504	158	55	22.0317	19	2	0.321101
621	9	28.4	70	25	27.64	12.41	0.300564	162	58	22.1003	19	1	0.321101
622	9	28.4	70	35	17.51	13.44	0.27753	175	65	21.2245	18	1	0.321101
623	9	28.4	70	20	13.75	14.35	0.25993	165	63	23.1405	20	1	0.321101
624	9	28.4	70	20	17.43	11.4	0.327193	165	58	21.3039	20	1	0.321101
625	9	28.4	70	32	28.19	12.37	0.301536	174	67	22.1297	19	1	0.321101
626	9	28.4	70	30	19.28	10.74	0.3473	170	57	19.7232	19	1	0.321101
627	9	28.4	70	45	11.48	13.62	0.273862	160	47	18.3594	18	2	0.321101
628	9	28.4	70	45	27.63	12.03	0.310058	168	67	23.7387	20	1	0.321101
629	9	28.4	70	47	49.05	13.06	0.285605	148	40	18.2615	18	2	0.321101
630	9	28.4	70	45	27.92	12.16	0.306743	159	48	18.9866	19	2	0.321101
631	9	28.4	70	43	25.65	12.06	0.309287	173	65	21.7181	18	1	0.321101
632	10	30	67	45	18.99	13.63	0.273661	158	51	20.4294	19	2	1.05685
633	10	30	67	40	36.99	14.35	0.25993	153	47	20.0777	18	2	1.05685
634	10	30	67	43	23.55	13.62	0.273862	157	50	20.2848	18	2	1.05685
635	10	30	67	45	21.69	13	0.286923	160	44	17.1875	18	2	1.05685
636	11	32.4	59	40	23.95	14.1	0.264539	158	54	21.6311	18	2	1.15218
637	11	32.4	59	42	36.71	11.16	0.334229	150	40	17.7778	19	2	1.15218
638	11	32.4	59	45	42.66	13.59	0.274467	160	57	22.2656	18	2	1.15218
639	11	32.4	59	45	24.52	12.94	0.288253	157	40	16.2278	18	2	1.15218
640	15	35.2	55	30	25.37	14.38	0.259388	153	42	17.9418	17	2	2.79984
641	15	35.2	55	40	26.79	13.37	0.278983	163	52	19.5717	18	2	2.79984
642	15	35.2	55	40	19.42	13.16	0.283435	174	62	20.4783	18	1	2.79984
643	15	35.2	55	43	20.27	14.16	0.263418	152	50	21.6413	17	2	2.79984
644	15	35.2	55	40	23.1	13.88	0.268732	155	45	18.7305	18	2	2.79984
645	15	35.2	55	40	14.6	15.2	0.245395	160	54	21.0938	17	2	2.79984
646	15	35.2	55	35	12.61	14.47	0.257775	160	46	17.9688	18	2	2.79984
647	15	35.2	55	45	24.52	14	0.266429	153	42	17.9418	17	2	2.79984
648	15	35.2	55	49	14.84	14.75	0.252881	150	50	22.2222	18	2	2.79984
649	15	35.2	55	40	21.4	14.63	0.254956	153	40	17.0874	17	2	2.79984
650	15	35.2	55	40	19.21	14.54	0.256534	157	50	20.2848	18	2	2.79984
651	15	35.2	55	45	14.32	15.36	0.242839	150	40	17.7778	17	2	2.79984
652	15	35.2	55	42	17.15	13.2	0.282576	158	50	20.0288	18	2	2.79984
653	15	35.2	55	45	17.15	12	0.310833	150	46	20.4444	18	2	2.79984
654	15	35.2	55	40	18.57	13.59	0.274467	164	49	18.2183	17	2	2.79984
655	15	35.2	55	40	14.33	14.02	0.266049	155	59	24.5578	18	2	2.79984
656	15	35.2	55	25	18.2	13.18	0.283005	155	43	17.898	18	2	2.79984
657	15	35.2	55	38	13.47	14.81	0.251857	163	57	21.4536	18	1	2.79984
658	15	35.2	55	40	16.87	12.6	0.296032	157	45	18.2563	18	2	2.79984
659	15	35.2	55	30	14.01	12.59	0.296267	160	55	21.4844	18	1	2.79984
660	15	35.2	55	35	12.9	13.47	0.276912	157	44	17.8506	18	2	2.79984
661	15	35.2	55	30	16.58	13.06	0.285605	160	55	21.4844	18	1	2.79984
662	15	35.2	55	37	20.99	13.37	0.278983	155	40	16.6493	18	2	2.79984
663	15	35.2	55	35	18.86	12.96	0.287809	172	50	16.901	18	1	2.79984
664	15	35.2	55	40	16.3	15.56	0.239717	157	41	16.6335	18	2	2.79984
665	15	35.2	55	35	18.85	13.15	0.28365	158	45	18.026	18	2	2.79984
666	16	35.2	55	30	18.8	13.81	0.270094	160	50	19.5312	17	2	2.79984
667	16	35.2	55	40	20.27	14	0.266429	160	45	17.5781	18	2	2.79984
668	16	35.2	56	40	17.72	14.02	0.266049	155	70	29.1363	18	2	3.08793
669	16	35.2	56	40	18.28	14.99	0.248833	156	40	16.4366	18	2	3.08793
670	16	35.2	56	35	19.5	14.59	0.255655	155	43	17.898	18	2	3.08793
671	16	35.2	56	35	25.65	15.91	0.234444	154	41	17.2879	18	2	3.08793
672	16	35.2	56	35	20.84	14.32	0.260475	160	48	18.75	18	2	3.08793
673	16	35.2	56	35	15.17	13.87	0.268926	160	48	18.75	18	2	3.08793
674	16	35.2	56	35	15.73	14.54	0.256534	150	44	19.5556	18	2	3.08793
675	16	35.2	56	30	23.39	15.01	0.248501	160	55	21.4844	18	2	3.08793
676	16	35.2	56	30	18.93	12.56	0.296975	158	40	16.0231	18	2	3.08793
677	17	33	56	30	26.09	14.53	0.25671	174	56	18.4965	18	1	0.887927
678	17	33	56	20	11.48	14.2	0.262676	170	70	24.2215	18	1	0.887927
679	17	33	56	45	26.79	13.25	0.281509	157	50	20.2848	18	2	0.887927
680	17	33	56	30	15.17	14.37	0.259569	160	47	18.3594	18	2	0.887927
681	17	33	56	25	22.65	14.15	0.263604	158	47	18.8271	18	2	0.887927
682	17	33	56	45	15.72	12.31	0.303006	165	82	30.1194	17	2	0.887927
683	17	33	56	30	18.58	14.25	0.261754	150	44	19.5556	18	2	0.887927
684	14	33.8	55	43	11.2	17.03	0.219025	153	45	19.2234	18	2	1.39984
685	14	33.8	55	45	15.47	13.47	0.276912	150	37	16.4444	18	2	1.39984
686	14	33.8	55	48	17.72	13.41	0.278151	150	44	19.5556	18	2	1.39984
687	14	33.8	55	46	14.47	12.21	0.305487	163	40	15.0551	18	2	1.39984
688	14	33.8	55	47	20.55	14.28	0.261204	155	55	22.8928	18	2	1.39984
689	14	33.8	55	45	15.3	13.34	0.27961	156	42	17.2584	18	2	1.39984
690	14	33.8	55	40	24.8	14.99	0.248833	154	42	17.7096	19	2	1.39984
691	14	33.8	55	47	18.85	14.53	0.25671	150	50	22.2222	18	2	1.39984
692	14	33.8	55	47	24.52	15.5	0.240645	159	42	16.6133	18	2	1.39984
693	14	33.8	55	25	32.74	14.41	0.258848	164	55	20.4491	18	2	1.39984
694	14	33.8	55	28	42.33	15.56	0.239717	155	40	16.6493	18	2	1.39984
695	14	33.8	55	40	16.58	13.03	0.286262	162	53	20.1951	18	2	1.39984
696	14	33.8	55	31	18.28	13.63	0.273661	150	87	38.6667	18	2	1.39984
697	14	33.8	55	37	20.27	12.48	0.298878	158	50	20.0288	18	2	1.39984
698	14	33.8	55	42	19.43	12.22	0.305237	160	60	23.4375	17	2	1.39984
699	14	33.8	55	29	15.17	13.28	0.280873	155	39	16.2331	17	2	1.39984
700	14	33.8	55	35	44.28	16.25	0.229538	158	51	20.4294	18	2	1.39984
701	14	33.8	55	35	25.09	10.37	0.359691	150	44	19.5556	18	2	1.39984
702	14	33.8	55	37	24.52	14.22	0.262307	155	40	16.6493	19	2	1.39984
703	14	33.8	55	36	21.55	17.25	0.216232	150	41	18.2222	18	2	1.39984
704	14	33.8	55	38	18.85	12.94	0.288253	155	44	18.3143	18	2	1.39984
705	14	33.8	55	35	13.47	14.84	0.251348	152	50	21.6413	18	2	1.39984
706	14	33.8	55	40	19.7	13.43	0.277736	150	50	22.2222	18	2	1.39984
707	14	33.8	55	34	45.22	14.53	0.25671	150	60	26.6667	17	2	1.39984
708	14	33.8	55	35	19.27	14.43	0.258489	162	58	22.1003	18	2	1.39984
709	14	33.8	55	35	19.99	14.69	0.253914	160	53	20.7031	18	2	1.39984
710	14	33.8	55	33	13.75	12.82	0.290952	153	40	17.0874	18	2	1.39984
711	14	33.8	55	35	14.18	13.94	0.267575	158	48	19.2277	17	2	1.39984
712	14	33.8	55	30	19.87	11.5	0.324348	157	82	33.2671	18	2	1.39984
713	14	33.8	55	35	9.5	14.16	0.263418	158	50	20.0288	18	2	1.39984
714	14	33.8	51	35	13.47	14.72	0.253397	155	58	24.1415	18	2	0.247508
715	14	33.8	51	30	31.89	12.19	0.305989	154	48	20.2395	19	2	0.247508
716	14	33.8	51	40	19.99	13.44	0.27753	160	65	25.3906	18	2	0.247508
717	14	33.8	51	40	28.07	13.14	0.283866	150	38	16.8889	18	2	0.247508
718	14	33.8	51	26	27.68	11.69	0.319076	163	50	18.8189	18	1	0.247508
719	14	33.8	51	38	13.73	12.15	0.306996	172	69	23.3234	18	1	0.247508
720	14	33.8	51	30	21.97	15.75	0.236825	156	49	20.1348	19	2	0.247508
721	15	33.8	51	32	27.92	13.32	0.28003	154	35	14.758	19	2	0.247508
722	15	33.8	51	30	19.7	14.59	0.255655	158	43	17.2248	18	2	0.247508
723	15	33.8	51	35	33.59	13.09	0.28495	158	58	23.2335	18	2	0.247508
724	15	33.8	51	34	29.06	11.13	0.33513	172	71	23.9995	18	1	0.247508
725	15	33.8	51	32.5	31.76	12.21	0.305487	173	64	21.3839	18	1	0.247508
726	15	33.8	51	25	20.27	12.21	0.305487	165	45	16.5289	17	1	0.247508
727	15	33.8	51	28	18	13.19	0.28279	178	70	22.0932	17	1	0.247508
728	15	33.8	51	29	13.75	11	0.339091	163	55	20.7008	17	1	0.247508
729	15	33.8	51	30	19.7	11.65	0.320172	165	55	20.202	20	1	0.247508
730	15	33.8	51	28	17.15	15.16	0.246042	160	45	17.5781	17	1	0.247508
731	15	32	60	35	14.06	13.06	0.285605	176	100	32.2831	18	1	1.04026
732	16	32	60	34	18.85	11.37	0.328056	174	55	18.1662	17	1	1.04026
733	16	32	60	30	11.47	13.32	0.28003	173	54	18.0427	19	1	1.04026
734	16	32	60	32	31.89	11.5	0.324348	171	53	18.1252	18	1	1.04026
736	16	32	60	30	12.9	12.03	0.310058	153	57	24.3496	25	2	1.04026
737	16	32	60	40	18.28	12.72	0.293239	159	52	20.5688	22	2	1.04026
738	17	29.6	60	40	23.39	12.13	0.307502	160	62	24.2188	25	2	-1.35974
739	17	29.6	60	45	12.9	13.16	0.283435	167	60	21.5139	22	2	-1.35974
740	17	29.6	60	50	40.96	13.25	0.281509	149	65	29.278	25	2	-1.35974
741	17	29.6	60	65	25.86	13.38	0.278774	155	73	30.385	31	2	-1.35974
743	17	29.6	60	40	27.92	17.92	0.208147	187	90	25.7371	24	1	-1.35974
744	17	29.6	60	70	31.89	11.47	0.325196	169	69	24.1588	24	1	-1.35974
745	17	29.6	60	60	34.88	12.56	0.296975	183	75	22.3954	23	1	-1.35974
746	17	29.6	60	50	23.67	12.84	0.290498	168	68	24.093	23	1	-1.35974
747	17	29.6	60	30	26.51	12.18	0.30624	168	72	25.5102	32	1	-1.35974
748	17	29.6	60	45	40.4	13.29	0.280662	174	60	19.8177	23	1	-1.35974
749	17	29.6	60	55	25.09	12.28	0.303746	169	50	17.5064	25	1	-1.35974
750	17	29.6	67	35	33.03	11.43	0.326334	163	56	21.0772	24	1	0.656849
751	17	29.6	67	40	27.92	13.03	0.286262	156	49	20.1348	24	2	0.656849
752	17	29.6	67	45	28.49	12.91	0.288923	170	75	25.9516	26	1	0.656849
753	17	29.6	67	40	31.12	12.25	0.30449	168	56	19.8413	25	1	0.656849
754	17	29.6	67	35	18.28	13.25	0.281509	160	58	22.6562	23	1	0.656849
755	17	29.6	67	30	15.45	10.56	0.35322	158	53	21.2306	22	1	0.656849
756	17	29.6	67	45	35.86	12.07	0.309031	180	75	23.1481	23	1	0.656849
757	17	29.6	67	40	33.59	10.56	0.35322	174	80	26.4236	24	1	0.656849
758	8	26.2	71	45	22.46	14.42	0.258669	157	63	25.5588	18	2	-1.59082
759	8	26.2	71	30	14.32	11.44	0.326049	156	51	20.9566	18	2	-1.59082
760	8	26.2	71	45	13.47	12.41	0.300564	161	53	20.4467	18	2	-1.59082
761	8	26.2	71	40	13.18	13.18	0.283005	150	42	18.6667	18	2	-1.59082
762	8	26.2	71	40	9.5	12.51	0.298161	163	53	19.9481	19	2	-1.59082
763	8	26.2	71	35	23.39	12.53	0.297686	158	57	22.8329	18	2	-1.59082
764	9	28.4	73	45	20.55	13.21	0.282362	167	70	25.0995	17	1	1.18535
765	9	28.4	73	35	23.67	12.25	0.30449	160	59	23.0469	18	2	1.18535
766	9	28.4	73	35	24.56	12.51	0.298161	172	55	18.5911	19	1	1.18535
767	9	28.4	73	35	22.54	11.29	0.330381	157	48	19.4734	17	2	1.18535
768	9	28.4	73	35	18.28	12.25	0.30449	169	60	21.0077	18	1	1.18535
769	9	28.4	73	30	17.72	12.94	0.288253	171	75	25.6489	19	1	1.18535
770	12	33	61	35	35.86	15.31	0.243632	170	100	34.6021	18	1	2.32835
771	12	33	61	40	13.47	15.65	0.238339	173	60	20.0474	18	1	2.32835
772	12	33	61	25	19.85	14.02	0.266049	171	70	23.939	18	1	2.32835
773	12	33	61	30	19.99	14.18	0.263047	167	62	22.231	18	1	2.32835
774	12	33	61	35	18.57	13.09	0.28495	172	68	22.9854	18	1	2.32835
776	12	33	61	45	12.05	15.44	0.24158	170	61	21.1073	18	1	2.32835
777	12	33	61	45	8.95	14.31	0.260657	160	49	19.1406	17	2	2.32835
778	12	33	61	35	38.26	12.63	0.295329	170	80	27.6817	18	1	2.32835
779	12	33	61	40	27.92	19	0.196316	170	55	19.0311	18	1	2.32835
780	12	33	61	40	19.42	19.05	0.195801	174	72	23.7812	18	1	2.32835
782	12	33	61	35	16.58	12.16	0.306743	167	50	17.9282	18	2	2.32835
783	12	33	61	30	14.52	14.03	0.265859	178	75	23.6713	17	1	2.32835
784	12	33	61	45	22.25	12.53	0.297686	165	62	22.7732	18	1	2.32835
785	12	33	61	45	36.14	12.13	0.307502	175	60	19.5918	18	1	2.32835
786	12	33	61	35	25.09	15.41	0.242051	175	65	21.2245	18	1	2.32835
787	12	33	61	45	37.65	13.66	0.27306	166	50	18.1449	18	1	2.32835
788	13	34	52	30	15.45	14.03	0.265859	167	68	24.3824	19	1	0.735591
789	13	34	52	25	23.97	10.84	0.344096	165	50	18.3655	18	1	0.735591
791	13	34	52	24	35.84	14.41	0.258848	169	60	21.0077	17	1	0.735591
792	13	34	52	17	31.32	16.1	0.231677	165	45	16.5289	18	2	0.735591
793	13	34	52	25	16.87	16.69	0.223487	160	47	18.3594	19	2	0.735591
794	13	34	52	20	22.54	16.59	0.224834	157	45	18.2563	18	2	0.735591
795	13	34	52	20	13.75	14.57	0.256005	151	50	21.9289	18	2	0.735591
796	13	34	52	25	28.06	14.6	0.255479	162	55	20.9572	18	2	0.735591
797	13	34	52	45	16.3	15.04	0.248005	151	51	22.3674	18	2	0.735591
798	13	34	52	45	15.87	15.97	0.233563	150	60	26.6667	18	2	0.735591
799	13	34	52	35	13.47	13.88	0.268732	153	53	22.6409	18	2	0.735591
800	13	34	52	39	23.67	15.03	0.24817	165	55	20.202	18	1	0.735591
801	13	34	52	35	21.4	13.88	0.268732	171	81	27.7008	18	1	0.735591
802	13	34	52	35	13.47	16.43	0.227024	163	67	25.2174	18	2	0.735591
803	13	34	52	40	20.42	13.08	0.285168	152	42	18.1787	18	2	0.735591
804	13	34	52	50	20.47	15.1	0.24702	152	40	17.313	18	2	0.735591
805	13	34	52	45	39.55	11.72	0.318259	165	58	21.3039	18	2	0.735591
806	14	34.6	54	35	12.61	12.32	0.30276	170	55	19.0311	17	1	1.91176
809	14	34.6	54	40	13.47	16.4	0.227439	150	60	26.6667	17	2	1.91176
810	14	34.6	54	40	29.77	16.5	0.226061	170	55	19.0311	19	1	1.91176
811	8	26.4	76	50	36.41	13.32	0.28003	181	80	24.4193	19	1	0.0496039
812	8	26.4	76	45	40.96	11.87	0.314238	173	68	22.7204	20	1	0.0496039
813	8	26.4	76	45	24.52	13.43	0.277736	158	52	20.83	19	2	0.0496039
814	8	26.4	76	45	44.08	12.88	0.289596	160	48	18.75	18	2	0.0496039
815	8	26.4	76	35	22.25	13.03	0.286262	163	52	19.5717	19	2	0.0496039
816	8	26.4	76	35	35.01	12.51	0.298161	173	61	20.3816	18	1	0.0496039
817	8	26.4	76	40	15.45	13.16	0.283435	174	71	23.4509	19	1	0.0496039
818	8	26.4	76	40	23.39	14.38	0.259388	170	75	25.9516	19	1	0.0496039
819	8	26.4	76	35	30.47	14	0.266429	173	75	25.0593	19	1	0.0496039
820	8	26.4	76	35	20.84	15.78	0.236375	165	51	18.7328	18	1	0.0496039
821	8	26.4	76	40	21.12	15.48	0.240956	159	51	20.1733	19	2	0.0496039
822	8	26.4	76	40	23.39	14.21	0.262491	169	60	21.0077	19	1	0.0496039
823	8	26.4	76	40	17.43	12.69	0.293932	175	65	21.2245	20	1	0.0496039
824	8	26.4	76	35	23.39	15.06	0.247676	165	48	17.6309	20	2	0.0496039
825	8	26.4	76	38	18.28	14.22	0.262307	185	85	24.8356	19	1	0.0496039
826	9	28.6	71	35	25.1	12.09	0.308519	186	78	22.546	19	1	0.809185
827	9	28.6	71	40	21.99	16.1	0.231677	157	57	23.1247	18	2	0.809185
828	9	28.6	71	33	21.84	13.01	0.286703	168	61	21.6128	19	1	0.809185
829	12	34.2	51	60	21.97	12.62	0.295563	171	62	21.2031	23	1	0.647508
830	12	34.2	51	70	23.54	12.91	0.288923	165	45	16.5289	25	1	0.647508
831	12	34.2	51	65	15.17	12.68	0.294164	173	65	21.7181	25	1	0.647508
832	12	34.2	51	55	21.48	12.9	0.289147	165	62	22.7732	22	2	0.647508
833	12	34.2	51	40	31.04	13.35	0.279401	165	65	23.8751	28	1	0.647508
834	12	34.2	51	45	17.72	12.09	0.308519	170	68	23.5294	30	1	0.647508
835	12	34.2	51	30	14.6	12.6	0.296032	168	84	29.7619	21	1	0.647508
836	12	34.2	51	50	10.06	12.4	0.300806	174	64	21.1389	23	1	0.647508
837	12	34.2	51	40	9.21	13.19	0.28279	176	60	19.3698	26	1	0.647508
838	12	34.2	51	30	27.92	12.66	0.294629	170	63	21.7993	22	1	0.647508
839	12	34.2	51	45	36.99	12.21	0.305487	176	92	29.7004	24	1	0.647508
840	12	34.2	51	15	10.21	12.9	0.289147	167	70	25.0995	25	1	0.647508
841	12	34.2	51	40	31.04	13.75	0.271273	165	54	19.8347	24	1	0.647508
842	12	34.2	51	35	21.25	10.5	0.355238	166	66	23.9512	24	1	0.647508
843	12	34.2	51	15	16.87	11.53	0.323504	166	58	21.048	24	1	0.647508
844	12	34.2	51	45	17.15	10.25	0.363902	165	56	20.5693	25	1	0.647508
845	12	34.2	51	45	19.17	12.39	0.301049	185	58	16.9467	23	1	0.647508
846	12	34.2	51	25	19.99	12.09	0.308519	182	85	25.6612	21	1	0.647508
847	12	34.2	51	30	11.06	12	0.310833	168	59	20.9042	23	2	0.647508
848	12	34.2	51	50	13.75	14.19	0.262861	160	55	21.4844	23	2	0.647508
849	12	34.2	51	45	19.83	15.88	0.234887	158	54	21.6311	27	2	0.647508
850	12	34.2	51	30	6.09	11.41	0.326906	168	58	20.5499	23	1	0.647508
851	12	34.2	51	45	12.9	11.01	0.338783	156	55	22.6003	38	2	0.648
